# Supplementary material for: Expression of NAC1 Restrains the Memory Formation of CD8+ T Cells during Viral Infection
Source: Viruses. 2022 Aug 4;14(8):1713. doi: 10.3390/v14081713 (PMC9414488; doi:10.3390/v14081713)
Supplement: Supplementary file 1 [file viruses-14-01713-s001.zip]

Archive with 1 entries (1 files):
- viruses-1852956-supplementary.pdf
